# Supplementary material for: A novel machine learning approach to predict the export price of seafood products based on competitive information: The case of the export of Vietnamese shrimp to the US market
Source: PLoS One. 2022 Sep 29;17(9):e0275290. doi: 10.1371/journal.pone.0275290 (PMC9522284; doi:10.1371/journal.pone.0275290)
Supplement: S1 Dataset — (CSV) [file pone.0275290.s001.csv]

Year	Month	DifferencePriceVN_China	DifferencePriceVN_Ecuador	DifferencePriceVN_India	DifferencePriceVN_Indonesia	DifferencePriceVN_Thailand	DifferencePriceVN_Chile	Member_WTO	Imposed_ANTI	Certificated_HACCP	Applied_GAP	Certificated_SQF	Infected_EMS	Certificated_ASC	PriceVietnam
1995	5	6.69	3.47	6.39	1.16	-0.31	6.08	4	0	0	0	0	0	0	12.48
1995	6	10.23	6.38	9.98	3.41	2.55	8.24	4	0	0	0	0	0	0	15.44
1995	7	6.76	3.53	5.33	0.92	-0.85	4.24	4	0	0	0	0	0	0	12.2
1995	8	8.34	5.59	6.8	0.69	0.54	6.76	4	0	0	0	0	0	0	14.03
1995	9	9.4	5.39	8.31	0.88	0.29	5.11	4	0	0	0	0	0	0	13.67
1995	10	8.27	4.9	5.89	1.05	0.6	4.52	4	0	0	0	0	0	0	12.95
1995	11	6.31	3.88	5.26	0.03	-0.44	4.24	4	0	0	0	0	0	0	11.5
1995	12	5.85	3.69	4.81	-0.44	-0.86	2.74	4	0	0	0	0	0	0	10.9
1996	1	5.88	3.75	5.12	-0.71	-0.11	2.82	5	0	0	0	0	0	0	10.99
1996	2	5.97	2.97	4.38	-0.75	-1.3	1.74	5	0	0	0	0	0	0	10.59
1996	3	5.33	1.53	5.43	-1.96	-2.63	0.8	5	0	0	0	0	0	0	9.74
1996	4	2.57	-2.46	1.02	-6.05	-6.34	-2.32	5	0	0	0	0	0	0	5.86
1996	5	1.25	-3.11	1.09	-5.32	-5.34	-1.4	5	0	0	0	0	0	0	5.88
1996	6	5.19	0.15	3.47	-3.04	-2.92	2.24	5	0	0	0	0	0	0	9.24
1996	7	6.66	2.86	4.99	-0.52	-0.58	4.64	5	0	0	0	0	0	0	11.73
1996	8	7.62	3.72	3.33	1.54	0.3	6.01	5	0	0	0	0	0	0	12.28
1996	9	7.76	3.24	5.37	0.22	0.03	5.54	5	0	0	0	0	0	0	11.87
1996	10	7.1	3.25	4.56	0.56	-0.35	4.85	5	0	0	0	0	0	0	11.65
1996	11	6.81	2.51	5.21	0.15	-0.78	6.77	5	0	0	0	0	0	0	11.25
1996	12	6.87	2.94	3.04	-0.06	-0.87	6.43	5	0	0	0	0	0	0	11.07
1997	1	6.12	2.68	2.7	-0.82	-0.64	6.45	5	0	0	0	0	0	0	11.09
1997	2	5.67	0.71	3.01	-2.57	-2.03	2.46	5	0	0	0	0	0	0	9.36
1997	3	5.6	0.54	4.13	-2.7	-1.89	3.12	5	0	0	0	0	0	0	9.43
1997	4	7.35	2.26	5.48	0.05	0.28	5.34	5	0	0	0	0	0	0	11.52
1997	5	7.32	2.69	5.21	-0.94	0.43	4.35	5	0	0	0	0	0	0	11.95
1997	6	7.83	2.84	6.72	-0.24	0.38	4.79	5	0	0	0	0	0	0	12.44
1997	7	8.73	3.62	5.11	-0.36	0.79	5.84	5	0	0	0	0	0	0	13.19
1997	8	9.31	4.91	4.15	1.04	1.62	8.4	5	0	0	0	0	0	0	14.2
1997	9	7.59	3.78	5.05	0.27	0.2	5.37	5	0	0	0	0	0	0	12.91
1997	10	7.62	3.91	6.49	0.43	0.05	6.88	5	0	0	0	0	0	0	13.4
1997	11	7.76	4	7.13	-0.12	0.48	6.6	5	0	0	0	0	0	0	13.56
1997	12	9.03	5.45	7.56	0.24	0.83	5.14	5	0	0	0	0	0	0	13.91
1998	1	6.2	2.76	3.16	-2.48	-1.45	3.86	5	0	0	0	0	0	0	11.14
1998	2	17.6	13.35	16.31	9.84	10.08	15.76	5	0	0	0	0	0	0	22.27
1998	3	15.69	11.01	14.99	8.32	7.33	12.96	5	0	0	0	0	0	0	19.92
1998	4	10.48	5.93	10.17	1.66	2.28	6.89	5	0	0	0	0	0	0	15.33
1998	5	7.33	2.12	6.2	-0.65	-0.64	4.37	5	0	0	0	0	0	0	11.66
1998	6	8.35	4.55	6.65	0.46	1.9	7.84	5	0	0	0	0	0	0	13.84
1998	7	10.41	6.56	4.79	1.74	3.48	9.03	5	0	0	0	0	0	0	15.73
1998	8	10.78	7.87	8.02	3.68	3.8	8.11	5	0	0	0	0	0	0	16.6
1998	9	10.65	7.95	11.45	3.75	5.13	10.43	5	0	0	0	0	0	0	16.88
1998	10	9.2	5.95	8.1	3.72	3.13	8.17	5	0	0	0	0	0	0	14.44
1998	11	8.43	5.63	5.68	3.28	3.31	6.54	5	0	0	0	0	0	0	13.69
1998	12	8.53	5.1	6.46	4.37	3.33	5.49	5	0	0	0	0	0	0	12.89
1999	1	8.53	4.79	5.81	2.37	2.99	4.23	5	0	0	0	0	0	0	12.26
1999	2	8.48	6.19	6.4	2.72	3.83	8.83	5	0	0	0	0	0	0	13.43
1999	3	9.85	6	5.49	2.04	3.19	5.19	5	0	0	0	0	0	0	13.35
1999	4	8.88	6.18	6.59	2.75	3.45	6.02	5	0	0	0	0	0	0	13.93
1999	5	9.82	6.03	7.3	3.33	4.14	6.25	5	0	0	0	0	0	0	14.67
1999	6	8.61	5.59	6.6	3.46	4.24	6.71	5	0	0	0	0	0	0	14.53
1999	7	8.56	5.55	5.85	4.25	3.43	6.25	5	0	0	0	0	0	0	13.81
1999	8	6.66	3.94	3.55	1.66	1.59	4.09	5	0	0	0	0	0	0	11.9
1999	9	5.77	5.06	5.17	2.51	2.23	5.04	5	0	0	0	0	0	0	12.83
1999	10	7.59	5.01	5.89	3.42	2.02	4.79	5	0	0	0	0	0	0	12.9
1999	11	5.71	2.38	4.62	1.38	0.82	3.18	5	0	0	0	0	0	0	11.5
1999	12	2.72	1.96	2.24	0.77	0.68	2.94	5	0	0	0	0	0	0	10.75
2000	1	5.93	1.38	4.7	-0.27	-0.4	0.51	5	0	0	0	0	0	0	9.9
2000	2	9.22	4.32	5.69	2.35	2.94	5.81	5	0	0	0	0	0	0	13.57
2000	3	12.35	6.56	10.3	6.46	6.88	11.65	5	0	0	0	0	0	0	17.7
2000	4	10.27	5	7.86	4.04	4.31	6.9	5	0	0	0	0	0	0	15.44
2000	5	9.43	4.11	8.38	4.33	4.19	7.45	5	0	0	0	0	0	0	15.08
2000	6	9.87	5.05	7.94	3.71	4.64	8.28	5	0	0	0	0	0	0	15.32
2000	7	8.23	4.45	4.14	3.04	3.77	6.81	5	0	0	0	0	0	0	14.7
2000	8	5.41	3.77	3.04	2.09	2.41	6.6	5	0	0	0	0	0	0	14.37
2000	9	5.15	5.12	3.99	2.49	1.4	7.13	5	0	0	0	0	0	0	14.69
2000	10	5.08	5.21	5.13	2.68	1.22	3.5	5	0	0	0	0	0	0	14.99
2000	11	4.16	3.64	4.87	1.97	0.15	10.62	5	0	0	0	0	0	0	13.14
2000	12	4.09	3.59	5.4	1.57	0.7	4.07	5	0	0	0	0	0	0	12.79
2001	1	6.68	4.42	3.97	2.3	1.61	3.67	5	0	0	0	0	0	0	13.6
2001	2	5.68	2.9	2.88	0.95	0.66	5.18	5	0	0	0	0	0	0	12.56
2001	3	8.9	6.18	6.55	4.12	3.6	6.69	5	0	0	0	0	0	0	15.05
2001	4	8.32	5.18	7.27	4.46	4.28	4.3	5	0	0	0	0	0	0	14.33
2001	5	7.88	5.22	5.11	3.71	4.72	1.7	5	0	0	0	0	0	0	13.76
2001	6	7.58	5.03	3.89	2.54	3.82	5.8	5	0	0	0	0	0	0	12.91
2001	7	5.83	3.87	2.8	1.87	2.83	3.52	5	0	0	0	0	0	0	11.83
2001	8	3.49	2.37	1.8	1.38	1.91	3.58	5	0	0	0	0	0	0	10.72
2001	9	3.35	2.47	2.34	0.69	1.54	2.88	5	0	0	0	0	0	0	10.55
2001	10	3.7	3.4	2.03	1.64	1.84	-1.37	5	0	0	0	0	0	0	10.9
2001	11	3.49	2.79	2.78	2.24	1.65	2.61	5	0	0	0	0	0	0	9.92
2001	12	2.56	2.13	2.09	0.93	0.97	1.2	6	0	0	0	0	0	0	8.84
2002	1	4.06	3.38	2.48	1.66	1.61	2.12	6	0	0	0	0	0	0	10.18
2002	2	5.77	3.92	2.72	2.22	2.21	-1.06	6	0	0	0	0	0	0	11.23
2002	3	6.58	4.16	3.25	2.14	2.49	2.05	6	0	0	0	0	0	0	11.37
2002	4	7.35	5.38	3.72	3.45	3.9	3.72	6	0	0	0	0	0	0	12.23
2002	5	6.92	5.32	4.18	3.3	3.25	2.74	6	0	0	0	0	0	0	11.78
2002	6	6.65	4.61	3.36	2.42	2.65	2.19	6	0	0	0	0	0	0	10.88
2002	7	4.83	3.7	2.04	1.89	2.09	1.42	6	0	0	0	0	0	0	10.26
2002	8	4.37	3.35	1.54	1.28	1.34	2.23	6	0	0	0	0	0	0	9.95
2002	9	5.39	3.79	1.86	1.5	2.05	3.6	6	0	0	0	0	0	0	10.89
2002	10	5.56	4.57	1.95	2.33	2.05	2.71	6	0	0	0	0	0	0	11.18
2002	11	5.34	4.76	2.16	2.83	1.99	2.33	6	0	0	0	0	0	0	11.24
2002	12	5.51	4.55	1.83	2.19	2.02	2.77	6	0	0	0	0	0	0	11.12
2003	1	5.34	4.65	1.47	2.18	2.09	1.9	6	0	0	0	1	0	0	10.97
2003	2	5.66	4.17	1.76	2.14	2.38	2.73	6	0	0	0	1	0	0	10.98
2003	3	6.34	4.84	2.4	3.01	3.22	3.56	6	0	0	0	1	0	0	11.49
2003	4	6.53	5.61	2.73	3.74	3.94	4.48	6	0	0	0	1	0	0	11.94
2003	5	5.01	3.97	0.74	1.54	2.49	2.84	6	0	0	0	1	0	0	10.24
2003	6	4.94	4	0.95	2.29	2.76	2.53	6	0	0	0	1	0	0	10.05
2003	7	4.08	3.39	0.52	2.1	2.28	1.71	6	0	0	0	1	0	0	9.38
2003	8	4.73	3.78	0.51	2.78	2.72	2.48	6	0	0	0	1	0	0	10.04
2003	9	4.4	3.88	0.09	2.36	2.74	2.41	6	0	0	0	1	0	0	9.99
2003	10	4.78	4.33	0.74	2.91	3.33	2.99	6	0	0	0	1	0	0	10.33
2003	11	4.85	4	1.06	3.3	3.13	2.44	6	0	0	0	1	0	0	10.16
2003	12	5.01	4.24	1.38	2.95	3.28	2.08	6	4	0	0	1	0	0	9.8
2004	1	5.41	4.89	2.46	5.09	4.72	0.22	6	4	0	0	3	0	0	10.22
2004	2	5.23	4.72	1.49	4.25	4.62	0.06	6	4	0	0	3	0	0	10.06
2004	3	5.33	5.04	1.29	4.53	4.75	2.1	6	4	0	0	3	0	0	10.51
2004	4	5.6	5.6	1.06	4.42	5.46	3.24	6	4	0	0	3	0	0	11.65
2004	5	7.12	7.41	3.42	5.43	6.9	5.16	6	4	0	0	3	0	0	13.22
2004	6	5.67	6.59	2.8	4.32	5.42	4.21	6	4	0	0	3	0	0	11.93
2004	7	3.73	3.13	-0.56	1.65	1.51	0.94	6	4	0	0	3	0	0	8.9
2004	8	5.85	4.35	0.98	2.84	3.77	1.43	6	4	0	0	3	0	0	10.38
2004	9	5.35	4.38	0.54	2.33	3.31	-1.89	6	4	0	0	3	0	0	10.41
2004	10	5.79	5.55	1.88	3.62	4.4	1.16	6	4	0	0	3	0	0	11.32
2004	11	4.2	4.22	1.12	2.63	3.55	2.2	6	4	0	0	3	0	0	9.92
2004	12	4.73	4.22	0.92	2.76	3.32	1.95	6	4	0	0	3	0	0	9.86
2005	1	5.21	5.12	1.44	3.41	4.21	2.5	6	4	0	0	3	0	0	10.41
2005	2	5.23	5.76	2.17	3.93	5.14	3.09	6	4	0	0	3	0	0	11
2005	3	4.21	4.11	0.44	2.82	3.93	2	6	4	0	0	3	0	0	9.91
2005	4	6.13	6.11	1.63	4.39	5.67	2.95	6	4	0	0	3	0	0	11.77
2005	5	5.31	6.03	2.43	4.39	5.72	2.46	6	4	0	0	3	0	0	11.5
2005	6	3.89	5.81	1.93	3.84	5.46	1.81	6	4	0	0	3	0	0	10.85
2005	7	4.77	5.14	2.3	3.61	5.54	1.71	6	4	0	0	3	0	0	10.75
2005	8	4.78	4.3	1.44	3.15	4.5	1	6	4	0	0	3	0	0	10.04
2005	9	4.83	4.18	1.01	2.66	4.11	0.77	6	4	0	0	3	0	0	9.81
2005	10	5.28	4.83	1.69	3.6	4.63	0.86	6	4	0	0	3	0	0	10.56
2005	11	4.92	4.53	1.17	2.99	4.02	0.35	6	4	0	0	3	0	0	10.05
2005	12	5.35	5.16	1.7	3.51	4.47	0.79	6	4	0	0	3	0	0	10.49
2006	1	7.02	7	3.62	5.33	6.41	2.51	6	4	1	0	3	0	0	12.21
2006	2	6.81	6.87	3.18	5.47	6.33	2.12	6	4	1	0	3	0	0	12.24
2006	3	6.66	6.53	2.74	5.04	6.1	2.38	6	4	1	0	3	0	0	12.08
2006	4	6.66	6.94	2.55	5.22	6.36	2.82	6	4	1	0	3	0	0	12.52
2006	5	7.16	8.06	3.91	6.28	7.4	3.81	6	4	1	0	3	0	0	13.51
2006	6	7.35	7.75	3.74	5.87	6.93	0.85	6	4	1	0	3	0	0	13.07
2006	7	7.23	6.33	3.23	4.34	6.04	-0.54	6	4	1	0	3	0	0	12.02
2006	8	6.81	5.51	2.03	3.57	5.07	-1.3	6	4	1	0	3	0	0	11.26
2006	9	5.73	5.24	1.19	3.01	4.31	1.05	6	4	1	0	3	0	0	10.75
2006	10	5.77	5.74	1.64	3.68	4.51	1.47	6	4	1	0	3	0	0	11.17
2006	11	5.79	6.35	1.82	4.23	4.78	1.83	6	4	1	0	3	0	0	11.53
2006	12	6.16	6.64	1.85	4.27	5.25	2.08	6	4	1	0	3	0	0	11.78
2007	1	7.65	8.04	3.27	5.54	6.42	4.85	6	4	1	1	3	0	0	13
2007	2	8.21	8.33	3.77	6.2	6.76	5.39	6	4	1	1	3	0	0	13.54
2007	3	8	8.64	5.14	6.42	7	5.62	6	4	1	1	3	0	0	13.77
2007	4	7.98	8.91	3.92	5.87	7.28	5.64	6	4	1	1	3	0	0	13.79
2007	5	9.31	9.88	4.84	7.11	8.19	4.92	6	4	1	1	3	0	0	14.62
2007	6	8.06	9.75	5.48	6.75	8.16	4.72	6	4	1	1	3	0	0	14.42
2007	7	6.41	6.35	2.68	3.81	5.61	1.96	6	4	1	1	3	0	0	11.66
2007	8	5.37	5.14	1.8	2.9	4.72	-0.04	6	4	1	1	3	0	0	10.77
2007	9	4.57	4.77	1.01	2.6	4.2	0.7	6	4	1	1	3	0	0	10.4
2007	10	4.82	4.33	0.08	2.55	3.56	0.36	6	4	1	1	3	0	0	10.07
2007	11	4.61	4.53	0.91	2.26	3.42	-0.68	6	4	1	1	3	0	0	10.1
2007	12	6.35	6.04	2.98	4.42	4.88	0.68	6	4	1	1	3	0	0	11.46
2008	1	5.62	5.21	1.51	3.65	4.04	-0.09	6	4	2	1	3	0	0	10.69
2008	2	6.36	5.6	2.33	4.38	4.76	4.76	6	4	2	1	3	0	0	11.52
2008	3	6.52	6.08	2.63	4.5	5.06	5.14	6	4	2	1	3	0	0	11.9
2008	4	6.68	6.72	3.11	5.02	5.74	5.81	6	4	2	1	3	0	0	12.57
2008	5	6.89	6.55	2.88	4.84	5.69	5.68	6	4	2	1	3	0	0	12.44
2008	6	5.24	4.61	1.75	3.61	4.44	4.31	6	4	2	1	3	0	0	11.07
2008	7	4.27	3.01	0.23	2.35	3.23	-0.24	6	4	2	1	3	0	0	9.69
2008	8	3.09	1.75	-0.76	1.38	2.26	-1.04	6	4	2	1	3	0	0	8.89
2008	9	2.91	2.42	-0.72	1.1	2.22	-0.82	6	4	2	1	3	0	0	9.11
2008	10	2.48	2.96	-0.21	1.15	2	-1.5	6	4	2	1	3	0	0	9.08
2008	11	3.03	4.06	0.39	1.61	2.26	-1.13	6	4	2	1	3	0	0	9.45
2008	12	3.06	4.07	0.85	1.71	1.83	-1.47	6	4	2	1	3	0	0	9.11
2009	1	4.3	5.2	1.95	3.54	3.34	-0.26	6	4	2	1	3	1	0	10.32
2009	2	2.97	3.66	0.75	2.52	2.27	0.68	6	4	2	2	3	1	0	9.06
2009	3	4.14	4.82	2.66	3.6	3.54	2.06	6	4	2	2	3	1	0	10.44
2009	4	4.67	4.73	1.88	3.29	3.25	0.12	6	4	2	2	3	1	0	10.26
2009	5	4.62	5	1.69	3.19	3.63	-4.27	6	4	2	2	3	1	0	10.31
2009	6	3.19	4.36	1.23	2.29	3.04	-5.65	6	4	2	2	3	1	0	9.58
2009	7	2.88	3.15	0.46	1.28	2.08	-2.22	6	4	2	2	3	1	0	8.61
2009	8	2.42	2.71	-0.15	0.75	1.62	-1.8	6	4	2	2	3	1	0	8.34
2009	9	2.42	3.21	0.05	1	1.68	-1.73	6	4	2	2	3	1	0	8.41
2009	10	2.84	3.67	0.36	1.89	1.82	-1.38	6	4	2	2	3	1	0	8.76
2009	11	2.91	4.1	1.07	2.04	2.39	-0.84	6	4	2	2	3	1	0	9.3
2009	12	3.09	3.99	0.67	1.64	2.33	-1.01	6	4	2	2	3	1	0	9.13
2010	1	4.24	4.89	1.5	2.52	3.3	-0.02	6	4	3	2	4	1	0	10.12
2010	2	6.56	6.36	2.67	4.01	4.57	1.46	6	4	3	2	4	1	0	11.6
2010	3	4.4	5.53	2.16	2.92	3.92	0.87	6	4	3	2	4	1	0	11.01
2010	4	5.44	6.37	2.54	4.04	5.08	1.84	6	4	3	2	4	1	0	11.98
2010	5	5.51	5.5	1.72	3.78	4.67	1.3	6	4	3	2	4	1	0	11.44
2010	6	4.7	4.29	0.9	2.62	3.68	0.3	6	4	3	2	4	1	0	10.44
2010	7	3.92	3.59	0.91	2.31	3.35	-0.06	6	4	3	2	4	1	0	10.08
2010	8	3.45	2.92	-0.31	1.42	2.54	-0.36	6	4	3	2	4	1	0	9.78
2010	9	4.48	4.56	0.85	2.26	3.5	1.04	6	4	3	2	4	1	0	11.18
2010	10	5.11	4.89	1.38	3.16	4.33	1.98	6	4	3	2	4	1	0	12.12
2010	11	4.64	4.33	1.13	3.16	3.91	1.79	6	4	3	2	4	1	0	11.93
2010	12	5.62	5.25	0.95	3.45	4.14	2.37	6	4	3	2	4	1	0	12.51
2011	1	5.62	5.37	1.22	2.91	3.9	2.35	6	4	3	2	4	2	0	12.49
2011	2	5.37	5.07	0.96	2.74	4.17	2.55	6	4	3	2	4	2	0	12.69
2011	3	4.55	5.04	1.56	2.91	3.98	2.43	6	4	3	2	4	2	0	12.57
2011	4	4.27	4.76	1.5	2.74	3.49	2.05	6	4	3	2	4	2	0	12.19
2011	5	5.36	6.66	3.13	3.41	4.56	3.31	6	4	3	2	4	2	0	13.45
2011	6	4.46	5.36	1.27	2.05	3.09	2.1	6	4	3	2	4	2	0	12.24
2011	7	3.77	4.41	1.04	1.11	2.28	1.17	6	4	3	2	4	2	0	11.42
2011	8	3.27	4.12	0.5	0.79	2.15	1.05	6	4	3	2	5	2	0	11.3
2011	9	4.57	5.17	1.59	2.25	3.23	2.02	6	4	3	2	5	2	0	12.6
2011	10	6.11	6.79	2.37	3.63	4.63	3.29	6	4	3	2	5	2	0	13.87
2011	11	4.6	5.48	1.98	2.84	3.46	2.14	6	4	3	2	5	2	0	12.72
2011	12	2.91	4.02	1.09	1.32	2.08	0.6	6	4	3	2	5	2	0	11.18
2012	1	4.91	5.4	2.56	2.99	3.26	1.84	6	4	3	2	5	2	1	12.42
2012	2	5.76	6.53	3.88	4.09	4.14	2.92	6	4	3	2	5	2	1	13.5
2012	3	6.95	7.67	5.05	5.23	5.45	4.07	6	4	3	2	5	2	1	14.65
2012	4	5.74	6.29	3.32	4.08	4.04	2.65	6	4	3	2	5	2	1	13.23
2012	5	6.51	6.88	4.3	4.47	4.68	2.96	6	4	3	2	5	2	1	13.54
2012	6	6.01	6.51	4.47	4.17	4.69	2.45	6	4	3	2	5	2	1	13.17
2012	7	4.17	4.3	2.84	2.44	2.79	0.5	6	4	3	2	5	2	1	11.32
2012	8	3.85	3.82	2.81	2.16	2.29	-0.17	6	4	3	2	5	2	1	10.65
2012	9	3.36	3.39	2.1	2.02	2.06	-0.63	6	4	3	2	5	2	1	10.11
2012	10	3.05	2.96	1.84	1.69	1.54	-0.93	6	4	3	2	5	2	1	9.81
2012	11	3.51	3.53	2.21	1.93	2.1	-0.33	6	4	3	2	5	2	1	10.41
2012	12	3.68	3.62	2.39	2.02	2.4	0	6	4	3	2	5	2	1	10.74
2013	1	4.37	4.14	2.47	2.12	2.53	0.41	6	4	3	2	5	3	1	11.05
2013	2	4.92	3.77	2.41	1.95	2.84	0.71	6	4	3	2	5	3	1	11.35
2013	3	4.07	2.82	1.82	1.25	1.82	0.13	6	4	3	2	5	3	1	10.77
2013	4	4.35	3.46	2.78	2.31	2.65	2.33	6	4	3	2	5	3	1	12.21
2013	5	4.36	3.65	2.07	2	2.59	2.38	6	4	3	2	5	3	1	12.17
2013	6	5.14	4.23	1.79	1.55	1.56	2.25	6	4	3	2	5	3	1	12.04
2013	7	4.92	3.83	2.18	1.64	2.03	2.41	6	4	3	2	5	3	1	12.2
2013	8	4.44	2.78	2	1.66	2.47	2.78	6	4	3	2	5	3	1	12.57
2013	9	4.78	3.39	1.55	1.11	1.62	3.13	6	4	3	3	5	3	1	12.92
2013	10	5.11	3.7	0.74	0.63	1.89	3.89	6	4	3	3	5	3	1	13.68
2013	11	3.4	4.24	1.02	0.67	2.31	2.1	6	4	3	3	5	3	1	14.67
2013	12	3.43	4.16	0.97	0.61	1.42	2.1	6	4	3	3	5	3	1	14.67
2014	1	2.54	4.82	1.29	0.56	1.41	2.37	6	4	3	3	5	3	3	14.94
2014	2	3.85	3.93	1.55	1.36	1.72	2.65	6	4	3	3	5	3	3	15.22
2014	3	4.21	4.12	1.83	1.53	2.05	2.73	6	4	3	3	5	3	4	15.3
2014	4	4.62	4.41	1.7	1.55	2.17	2.6	6	4	3	3	5	3	4	15.17
2014	5	3.66	5.33	2.55	1.83	3.42	2.55	6	4	3	3	5	3	4	15.12
2014	6	3.4	4.87	2.46	1.61	2.34	0.05	6	4	3	3	5	3	4	13.85
2014	7	4.1	3.79	1.59	1.15	1.32	-1.16	6	4	3	3	6	3	4	12.64
2014	8	3.69	3.57	1.01	1.66	1.66	3.76	6	4	3	3	6	3	4	12.75
2014	9	3.83	3.58	0.9	1.75	2.34	-0.29	6	4	3	3	6	3	4	13.51
2014	10	4.88	4.31	0.9	2.22	2.71	0.31	6	4	3	3	6	3	4	14.26
2014	11	3.19	4.08	0.7	0.94	2.19	-0.16	6	4	3	3	6	3	4	13.64
2014	12	5	5.54	1.5	1.7	2.38	0.04	6	4	3	3	6	3	4	13.84
2015	1	5.83	6.38	2.85	2.9	2.52	0.24	6	4	3	4	6	3	4	14.04
2015	2	5.75	5.81	3.06	3.09	2.75	-0.15	6	4	3	5	6	3	5	13.65
2015	3	5.1	4.31	2.16	2.28	2.06	-1.52	6	4	3	5	6	3	5	12.28
2015	4	6.08	5.28	3.22	3.21	3.15	0.3	6	4	3	5	6	3	5	12.87
2015	5	4.56	5.11	3.27	3.04	2.66	-0.19	6	4	3	5	6	3	5	12.38
2015	6	4.47	4.47	2.35	2.32	1.82	-1.16	6	4	3	5	6	3	6	11.41
2015	7	4.98	4.5	2.43	2.45	2.43	0.25	6	4	3	5	6	3	6	11.39
2015	8	4.55	4	2.31	2.33	1.68	0.01	6	4	3	5	6	3	6	11.15
2015	9	4.96	4.29	2.23	2.41	2.21	-1.3	6	4	3	5	6	3	6	11.28
2015	10	4.36	3.88	2.27	2.5	2.37	-2.47	6	4	3	5	6	3	6	11.4
2015	11	3.52	3.11	1.3	1.5	1.88	-3.47	6	4	3	5	6	3	6	10.4
2015	12	2.9	2.66	1.22	1.35	2.01	-3.8	6	4	3	5	6	3	6	10.06
2016	1	3.61	3.66	2.2	2.09	2.6	-0.67	6	4	3	5	6	3	6	11.08
2016	2	3.1	2.94	1.28	1.46	2.03	-1.08	6	4	3	5	6	3	6	10.67
2016	3	2.84	3.2	0.8	1.3	1.74	-0.99	6	4	3	5	6	3	6	10.76
2016	4	3.28	4.32	2.12	2.53	2.46	-2.02	6	4	3	5	6	3	6	11.85
2016	5	4.2	4.07	2.27	2.23	2.11	2.36	6	4	3	5	6	3	6	11.53
2016	6	3.34	3.88	2.64	2.65	2.35	2.1	6	4	3	5	6	3	6	11.73
2016	7	2.46	3.02	1.63	2.01	1.69	-2.77	6	4	3	5	6	3	6	11.1
2016	8	3.56	3.57	2.34	2.4	2.11	-1.92	6	4	3	5	6	3	6	11.95
2016	9	2.13	3	1.56	1.84	0.83	-2.48	6	4	3	5	6	3	6	11.39
2016	10	2.69	2.82	1.27	1.27	0.66	-2.53	6	4	3	5	6	3	6	11.34
2016	11	2.71	2.39	1.05	1.21	0.67	-2.89	6	4	3	5	6	3	6	10.98
2016	12	2.94	2.99	1.43	1.47	1.87	-2.56	6	4	3	5	6	3	6	11.31
2017	1	2.78	3.44	1.66	1.47	1.96	-2.63	6	4	3	5	6	3	6	11.24
2017	2	2.04	2.61	0.66	0.3	0.66	-3.5	6	4	3	5	6	3	6	10.37
2017	3	4.01	3.88	2.35	2.19	1.48	-1.91	6	4	3	5	6	3	6	11.96
2017	4	3.34	3.25	1.8	1.53	1.47	-2.35	6	4	3	5	6	3	6	11.52
2017	5	3.49	3.76	2.33	1.92	1.68	-1.96	6	4	3	5	6	3	6	11.91
2017	6	3.55	4.05	2.42	1.89	2.13	-1.77	6	4	3	5	6	3	6	12.1
2017	7	4.09	4.71	2.55	2.51	2.15	-1.39	6	4	3	5	6	3	6	12.48
2017	8	3.26	3.82	1.55	1.78	1.11	-2.14	6	4	3	5	6	3	6	11.73
2017	9	3.22	3.93	1.54	2.12	0.68	-1.95	6	4	3	5	6	3	6	11.92
2017	10	3.4	4.14	1.4	1.85	1.26	-1.87	6	4	3	5	6	3	6	12
2017	11	3.75	4.11	1.96	2.13	2.01	-1.6	6	4	3	5	6	3	6	12.27
2017	12	3.99	4.71	2.79	2.77	2.77	-1.07	6	4	3	5	6	3	6	12.8
2018	1	4.4	5.82	3.38	3.25	2.32	-0.75	6	4	3	5	6	3	6	13.12
2018	2	4.05	5.33	3.06	2.93	1.6	-1.19	6	4	3	5	6	3	6	12.68
2018	3	4.12	5.24	3.22	3.03	1.15	-1.2	6	4	3	5	6	3	6	12.67
2018	4	4.07	5.02	3.06	3.03	0.82	-1.51	6	4	3	5	6	3	6	12.36
2018	5	4.79	5.79	3.76	3.72	1.5	-1.25	6	4	3	5	6	3	6	12.62
2018	6	5.21	6.59	4.61	4.18	1.51	-0.85	6	4	3	5	6	3	6	13.02
2018	7	4.44	5.3	3.84	3.44	0.78	-1.98	6	4	3	5	6	3	6	11.89
2018	8	4	4.79	3.45	3.22	0.1	-2.5	6	4	3	5	6	3	6	11.37
2018	9	2.78	3.53	1.8	1.67	-0.44	-3.72	6	4	3	5	6	3	6	10.15
2018	10	3.26	3.37	1.45	1.6	-0.71	-3.68	6	4	3	5	6	3	6	10.19
2018	11	3.4	3.46	1.59	1.63	-0.74	-3.56	6	4	3	5	6	3	6	10.31
2018	12	4.48	4.77	2.92	2.55	0.43	-2.41	6	4	3	5	6	3	6	11.46
2019	1	5.1	6.52	4.49	3.93	1	-1.07	6	4	3	5	6	3	6	12.8
2019	2	6.49	7.31	5.53	5.05	2.12	-0.22	6	4	3	5	6	3	6	13.65
2019	3	5.92	6.52	4.95	4.69	2.26	-0.85	6	4	3	5	6	3	6	13.02
2019	4	5.27	5.41	3.94	3.61	1.04	-2.02	6	4	3	5	6	3	6	11.85
2019	5	4.81	6.57	5.14	4.75	2.29	-0.93	6	4	3	5	6	3	6	12.94
